# Supplementary material for: Exploring the Biocultural Nexus of Gastrodia elata in Zhaotong: A Pathway to Ecological Conservation and Economic Growth
Source: Biology (Basel). 2025 Jul 11;14(7):846. doi: 10.3390/biology14070846 (PMC12292957; doi:10.3390/biology14070846)
Supplement: Supplementary file 1 [file biology-14-00846-s001.zip]

Archive with 1 entries (1 files):
- biology-3692375-supplementary.pdf
